# Supplementary material for: The Role of Ferritin and Folate in Determining Stem Cell Collection for Autologous Stem Cell Transplant in Multiple Myeloma
Source: Hematol Rep. 2025 Jan 24;17(1):5. doi: 10.3390/hematolrep17010005 (PMC11855912; doi:10.3390/hematolrep17010005)
Supplement: Supplementary file 1 [file hematolrep-17-00005-s001.zip]

Archive with 1 entries (1 files):
- hematolrep-3366306-supplementary.pdf
